# Supplementary material for: Genome-Driven Discovery of Enzymes with Industrial Implications from the Genus Aneurinibacillus
Source: Microorganisms. 2021 Feb 26;9(3):499. doi: 10.3390/microorganisms9030499 (PMC7996765; doi:10.3390/microorganisms9030499)
Supplement: Supplementary file 1 [file microorganisms-09-00499-s001.zip]

Archive with 1 entries (1 files):
- microorganisms-1057738-supplementary.docx
